# Supplementary material for: Validity of the Italian Version of DIVA-5: Semi-Structured Diagnostic Interview for Adult ADHD Based on the DSM-5 Criteria
Source: Healthcare (Basel). 2025 Jan 26;13(3):244. doi: 10.3390/healthcare13030244 (PMC11816683; doi:10.3390/healthcare13030244)
Supplement: Supplementary file 1 [file healthcare-13-00244-s001.zip]

Archive with 1 entries (1 files):
- healthcare-3416344-supplementary.pdf
